# Supplementary material for: Diversity Ideologies and the Subtle Dehumanization of Indigenous Peoples in the Philippines
Source: Behav Sci (Basel). 2026 Jul 7;16(7):1142. doi: 10.3390/bs16071142 (PMC13404204; doi:10.3390/bs16071142)
Supplement: Supplementary file 1 [file behavsci-16-01142-s001.zip]

Archive with 1 entries (1 files):
- behavsci-4289125-supplementary.pdf
